# Supplementary material for: Peas in Rouge: Tyrosine Supplementation Enhances RUBY Reporter Visibility in Pisum sativum
Source: Plants (Basel). 2025 Dec 5;14(24):3719. doi: 10.3390/plants14243719 (PMC12736525; doi:10.3390/plants14243719)
Supplement: Supplementary file 1 [file plants-14-03719-s001.zip]

Archive with 3 entries (3 files):
- Figure S1.pdf
- table_s1.xlsx
- table_s2.xlsx
