# Supplementary material for: Peas in Rouge: Tyrosine Supplementation Enhances RUBY Reporter Visibility in Pisum sativum
Source: Plants (Basel). 2025 Dec 5;14(24):3719. doi: 10.3390/plants14243719 (PMC12736525; doi:10.3390/plants14243719)
Supplement: Supplementary file 1 [file plants-14-03719-s001.zip › table_s1.xlsx]

## Sheet: Лист1
№ of comparison	Explant type	Day	Supplementation scheme 1	Number of stained explants in supplementation scheme 1	Number of non-stained explants in supplementation scheme 1	Supplementation scheme 2	Number of stained explants in supplementation scheme 2	Number of non-stained explants in supplementation scheme 2	p-value, Fisher’s exact text	Bonferroni adjusted p-value
1	shoot apex	7	tyr0	0	69	tyr2.5	4	24	5.909364e-03	0.171372
2	shoot apex	7	tyr0	0	69	tyr5	7	23	1.367499e-04	0.00396575
3	shoot apex	7	tyr2.5	4	24	tyr5	7	23	5.079152e-01	14.7295
4	shoot apex	21	tyr0	11	58	tyr2.5	12	16	7.869700e-03	0.228221
5	shoot apex	21	tyr0	11	58	tyr5	19	11	6.922714e-06	0.000200759
6	shoot apex	21	tyr2.5	12	16	tyr5	19	11	1.875155e-01	5.43795
7	shoot apex	35	tyr0	22	47	tyr2.5	13	15	2.432861e-01	7.0553
8	shoot apex	35	tyr0	22	47	tyr5	24	6	1.835630e-05	0.000532333
9	shoot apex	35	tyr2.5	13	15	tyr5	24	6	1.324143e-02	0.384001
10	shoot apex	49	tyr0	7	16	tyr0->2.5	10	14	5.468729e-01	15.8593
11	shoot apex	49	tyr0	7	16	tyr0->5	10	12	3.651180e-01	10.5884
12	shoot apex	49	tyr0	7	16	tyr2.5	13	15	2.672089e-01	7.74906
13	shoot apex	49	tyr0	7	16	tyr5	13	17	3.999496e-01	11.5985
14	shoot apex	49	tyr0->2.5	10	14	tyr0->5	10	12	1.000000e+00	29
15	shoot apex	49	tyr0->2.5	10	14	tyr2.5	13	15	7.848017e-01	22.7592
16	shoot apex	49	tyr0->2.5	10	14	tyr5	13	17	1.000000e+00	29
17	shoot apex	49	tyr0->5	10	12	tyr2.5	13	15	1.000000e+00	29
18	shoot apex	49	tyr0->5	10	12	tyr5	13	17	1.000000e+00	29
19	shoot apex	49	tyr2.5	13	15	tyr5	13	17	1.000000e+00	29
20	shoot apex	70	tyr0	7	16	tyr0->2.5	7	17	1.000000e+00	29
21	shoot apex	70	tyr0	7	16	tyr0->5	6	15	1.000000e+00	29
22	shoot apex	70	tyr0	7	16	tyr2.5	8	20	1.000000e+00	29
23	shoot apex	70	tyr0	7	16	tyr5	7	23	7.542262e-01	21.8726
24	shoot apex	70	tyr0->2.5	7	17	tyr0->5	6	15	1.000000e+00	29
25	shoot apex	70	tyr0->2.5	7	17	tyr2.5	8	20	1.000000e+00	29
26	shoot apex	70	tyr0->2.5	7	17	tyr5	7	23	7.572605e-01	21.9606
27	shoot apex	70	tyr0->5	6	15	tyr2.5	8	20	1.000000e+00	29
28	shoot apex	70	tyr0->5	6	15	tyr5	7	23	7.499241e-01	21.7478
29	shoot apex	70	tyr2.5	8	20	tyr5	7	23	7.670761e-01	22.2452
30	embryo axis	7	tyr0	32	58	tyr2.5	14	17	0.39353852	0.65171641
31	embryo axis	7	tyr0	32	58	tyr5	10	20	1.00000000	1.00000000
32	embryo axis	7	tyr2.5	14	17	tyr5	10	20	0.43447761	0.65171641
33	embryo axis	21	tyr0	55	35	tyr2.5	22	9	0.39012682	0.39012682
34	embryo axis	21	tyr0	55	35	tyr5	12	19	0.03717387	0.05576081
35	embryo axis	21	tyr2.5	22	9	tyr5	12	19	0.02085635	0.05576081
36	embryo axis	35	tyr0	40	50	tyr2.5	16	15	0.53529472	0.53529472
37	embryo axis	35	tyr0	40	50	tyr5	8	23	0.08876572	0.13314858
38	embryo axis	35	tyr2.5	16	15	tyr5	8	23	0.06696220	0.13314858
39	embryo axis	49	tyr0	7	16	tyr0->2.5	10	14	0.77871568	0.97339460
40	embryo axis	49	tyr0	7	16	tyr0->5	10	12	1.00000000	1.00000000
41	embryo axis	49	tyr0	7	16	tyr2.5	13	15	0.58237943	0.83197061
42	embryo axis	49	tyr0	7	16	tyr5	13	17	0.21127194	0.70423981
43	embryo axis	49	tyr0->2.5	10	14	tyr0->5	10	12	0.56748973	0.83197061
44	embryo axis	49	tyr0->2.5	10	14	tyr2.5	13	15	1.00000000	1.00000000
45	embryo axis	49	tyr0->2.5	10	14	tyr5	13	17	0.07314088	0.36570440
46	embryo axis	49	tyr0->5	10	12	tyr2.5	13	15	0.40176092	0.80352185
47	embryo axis	49	tyr0->5	10	12	tyr5	13	17	0.33537251	0.80352185
48	embryo axis	49	tyr2.5	13	15	tyr5	13	17	0.07314088	0.36570440
49	embryo axis	70	tyr0	3	27	tyr0->2.5	2	28	1.00000000	1.00000000
50	embryo axis	70	tyr0	3	27	tyr0->5	1	29	0.61195361	1.00000000
51	embryo axis	70	tyr0	3	27	tyr2.5	4	27	1.00000000	1.00000000
52	embryo axis	70	tyr0	3	27	tyr5	2	29	0.67132683	1.00000000
53	embryo axis	70	tyr0->2.5	2	28	tyr0->5	1	29	1.00000000	1.00000000
54	embryo axis	70	tyr0->2.5	2	28	tyr2.5	4	27	0.67132683	1.00000000
55	embryo axis	70	tyr0->2.5	2	28	tyr5	2	29	1.00000000	1.00000000
56	embryo axis	70	tyr0->5	1	29	tyr2.5	4	27	0.35398722	1.00000000
57	embryo axis	70	tyr0->5	1	29	tyr5	2	29	1.00000000	1.00000000
58	embryo axis	70	tyr2.5	4	27	tyr5	2	29	0.67132683	1.00000000
