# Supplementary material for: Peas in Rouge: Tyrosine Supplementation Enhances RUBY Reporter Visibility in Pisum sativum
Source: Plants (Basel). 2025 Dec 5;14(24):3719. doi: 10.3390/plants14243719 (PMC12736525; doi:10.3390/plants14243719)
Supplement: Supplementary file 1 [file plants-14-03719-s001.zip › table_s2.xlsx]

## Sheet: Лист1
№ of comparison	Explant type	Supplementation scheme 1	Number of explants forming calli with green tissue in scheme 1	Number of explants forming dense yellow or brown calli in scheme 1	Supplementation scheme 2	Number of explants forming calli with green tissue in scheme 2	Number of explants forming dense yellow or brown calli in scheme 2	p-value, Fisher’s exact text	Bonferroni adjusted p-value
1	shoot apex	tyr0	17	3	tyr2.5	27	2	0.3868112	1.00000000
2	shoot apex	tyr0	17	3	tyr5	19	1	0.6049896	1.00000000
3	shoot apex	tyr2.5	27	2	tyr5	19	1	1.000000000	1.00000000
4	embryo axis	tyr0	25	3	tyr2.5	17	13	0.007784016	0.02335205
5	embryo axis	tyr0	25	3	tyr5	16	14	0.003641257	0.01092377
6	embryo axis	tyr2.5	17	13	tyr5	16	14	1.000000000	1.00000000
